# Supplementary material for: Dermatology “AI Babylon”: Cross-Language Evaluation of AI-Crafted Dermatology Descriptions
Source: Medicina (Kaunas). 2026 Jan 22;62(1):227. doi: 10.3390/medicina62010227 (PMC12843771; doi:10.3390/medicina62010227)
Supplement: Supplementary file 1 [file medicina-62-00227-s001.zip]

Archive with 1 entries (1 files):
- medicina-4087922-supplementary.pdf
